# Supplementary material for: Nitrogen-Doped Porous Carbon from Biomass with Efficient Toluene Adsorption and Superior Catalytic Performance
Source: Materials (Basel). 2022 Nov 16;15(22):8115. doi: 10.3390/ma15228115 (PMC9698617; doi:10.3390/ma15228115)
Supplement: Supplementary file 1 [file materials-15-08115-s001.zip]

Archive with 1 entries (1 files):
- materials-1987741-supplementary.pdf
